# Supplementary material for: New Insights on the Vibrational Dynamics of 2-Methoxy-, 4-Methoxy- and 4-Ethoxy-Benzaldehyde from INS Spectra and Periodic DFT Calculations
Source: Materials (Basel). 2021 Aug 13;14(16):4561. doi: 10.3390/ma14164561 (PMC8399430; doi:10.3390/ma14164561)
Supplement: Supplementary file 1 [file materials-14-04561-s001.zip]

Archive with 3 entries (3 files):
- 4EtOB_FixedCell.cif
- 4EtOB_RelaxedCell.cif
- ESIRev2.pdf
