# Supplementary material for: New Insights on the Vibrational Dynamics of 2-Methoxy-, 4-Methoxy- and 4-Ethoxy-Benzaldehyde from INS Spectra and Periodic DFT Calculations
Source: Materials (Basel). 2021 Aug 13;14(16):4561. doi: 10.3390/ma14164561 (PMC8399430; doi:10.3390/ma14164561)
Supplement: Supplementary file 1 [file materials-14-04561-s001.zip › 4EtOB_FixedCell.cif]

data_4EtOBz_VF
_audit_creation_date              2019-02-21
_audit_creation_method            'Materials Studio'
_symmetry_space_group_name_H-M    'P212121'
_symmetry_Int_Tables_number       19
_symmetry_cell_setting            orthorhombic
loop_
_symmetry_equiv_pos_as_xyz
  x,y,z
  -x+1/2,-y,z+1/2
  -x,y+1/2,-z+1/2
  x+1/2,-y+1/2,-z
_cell_length_a                    5.6000
_cell_length_b                    9.0340
_cell_length_c                    17.5040
_cell_angle_alpha                 90.0000
_cell_angle_beta                  90.0000
_cell_angle_gamma                 90.0000
loop_
_atom_site_label
_atom_site_type_symbol
_atom_site_fract_x
_atom_site_fract_y
_atom_site_fract_z
_atom_site_U_iso_or_equiv
_atom_site_adp_type
_atom_site_occupancy
O1     O     1.00772   0.01836   0.54048   0.01267  Uiso   1.00
C7     C     0.92365  -0.06576   0.49236   0.01267  Uiso   1.00
H7     H     0.98886  -0.18261   0.48859   0.01267  Uiso   1.00
C1     C     0.73730  -0.02988   0.43680   0.01267  Uiso   1.00
C2     C     0.65758  -0.14190   0.38733   0.01267  Uiso   1.00
H2     H     0.73308  -0.25292   0.39222   0.01267  Uiso   1.00
C3     C     0.48244  -0.11531   0.33267   0.01267  Uiso   1.00
H3     H     0.42702  -0.20394   0.29461   0.01267  Uiso   1.00
C4     C     0.38122   0.02694   0.32758   0.01267  Uiso   1.00
C5     C     0.45860   0.14021   0.37753   0.01267  Uiso   1.00
H5     H     0.37826   0.24964   0.37327   0.01267  Uiso   1.00
C6     C     0.63434   0.11237   0.43106   0.01267  Uiso   1.00
H6     H     0.69372   0.20081   0.46896   0.01267  Uiso   1.00
O2     O     0.20990   0.06558   0.27675   0.01267  Uiso   1.00
C8     C     0.13058  -0.04500   0.22225   0.01267  Uiso   1.00
H8A    H     0.28053  -0.07293   0.18419   0.01267  Uiso   1.00
H8C    H     0.07444  -0.14528   0.25311   0.01267  Uiso   1.00
C9     C    -0.07629   0.01980   0.17798   0.01267  Uiso   1.00
H8     H    -0.02635   0.12406   0.15014   0.01267  Uiso   1.00
H9     H    -0.22971   0.04009   0.21553   0.01267  Uiso   1.00
H10    H    -0.13157  -0.05747   0.13302   0.01267  Uiso   1.00
loop_
_geom_bond_atom_site_label_1
_geom_bond_atom_site_label_2
_geom_bond_distance
_geom_bond_site_symmetry_2
_ccdc_geom_bond_type
O1     C7      1.228   .     D
C7     H7      1.119   .     S
C7     C1      1.463   .     S
C1     C2      1.405   .     D
C1     C6      1.412   .     S
C2     H2      1.092   .     S
C2     C3      1.391   .     S
C3     H3      1.087   .     S
C3     C4      1.407   .     D
C4     C5      1.414   .     S
C4     O2      1.354   .     S
C5     H5      1.089   .     S
C5     C6      1.382   .     D
C6     H6      1.090   .     S
O2     C8      1.451   .     S
C8     H8A     1.101   .     S
C8     H8C     1.101   .     S
C8     C9      1.512   .     S
C9     H8      1.097   .     S
C9     H9      1.097   .     S
C9     H10     1.097   .     S
