# Supplementary material for: New Insights on the Vibrational Dynamics of 2-Methoxy-, 4-Methoxy- and 4-Ethoxy-Benzaldehyde from INS Spectra and Periodic DFT Calculations
Source: Materials (Basel). 2021 Aug 13;14(16):4561. doi: 10.3390/ma14164561 (PMC8399430; doi:10.3390/ma14164561)
Supplement: Supplementary file 1 [file materials-14-04561-s001.zip › 4EtOB_RelaxedCell.cif]

data_4EtOB
_audit_creation_date              2021-07-05
_audit_creation_method            'Materials Studio'
_symmetry_space_group_name_H-M    'P212121'
_symmetry_Int_Tables_number       19
_symmetry_cell_setting            orthorhombic
loop_
_symmetry_equiv_pos_as_xyz
  x,y,z
  -x+1/2,-y,z+1/2
  -x,y+1/2,-z+1/2
  x+1/2,-y+1/2,-z
_cell_length_a                    6.1617
_cell_length_b                    8.9260
_cell_length_c                    14.4261
_cell_angle_alpha                 90.0000
_cell_angle_beta                  90.0000
_cell_angle_gamma                 90.0000
loop_
_atom_site_label
_atom_site_type_symbol
_atom_site_fract_x
_atom_site_fract_y
_atom_site_fract_z
_atom_site_U_iso_or_equiv
_atom_site_adp_type
_atom_site_occupancy
O1     O     1.05639   0.01611   0.53164   0.01267  Uiso   1.00
C7     C     0.95792  -0.06921   0.47972   0.01267  Uiso   1.00
H7     H     1.01815  -0.18612   0.46919   0.01267  Uiso   1.00
C1     C     0.76006  -0.03457   0.42825   0.01267  Uiso   1.00
C2     C     0.65905  -0.14949   0.37763   0.01267  Uiso   1.00
H2     H     0.72909  -0.26169   0.37762   0.01267  Uiso   1.00
C3     C     0.47029  -0.12373   0.32730   0.01267  Uiso   1.00
H3     H     0.39690  -0.21460   0.28830   0.01267  Uiso   1.00
C4     C     0.37947   0.02080   0.32685   0.01267  Uiso   1.00
C5     C     0.47835   0.13685   0.37837   0.01267  Uiso   1.00
H5     H     0.40611   0.24809   0.37780   0.01267  Uiso   1.00
C6     C     0.66584   0.10967   0.42803   0.01267  Uiso   1.00
H6     H     0.74220   0.20043   0.46662   0.01267  Uiso   1.00
O2     O     0.19905   0.05937   0.27917   0.01267  Uiso   1.00
C8     C     0.10054  -0.05323   0.21994   0.01267  Uiso   1.00
H8A    H     0.22096  -0.08923   0.16834   0.01267  Uiso   1.00
H8C    H     0.05198  -0.14990   0.26243   0.01267  Uiso   1.00
C9     C    -0.09464   0.01715   0.17395   0.01267  Uiso   1.00
H8     H    -0.04721   0.10604   0.12548   0.01267  Uiso   1.00
H9     H    -0.20658   0.06323   0.22562   0.01267  Uiso   1.00
H10    H    -0.18203  -0.06823   0.13421   0.01267  Uiso   1.00
loop_
_geom_bond_atom_site_label_1
_geom_bond_atom_site_label_2
_geom_bond_distance
_geom_bond_site_symmetry_2
_ccdc_geom_bond_type
O1     C7      1.228   .     D
C7     H7      1.118   .     S
C7     C1      1.461   .     S
C1     C2      1.405   .     D
C1     C6      1.412   .     S
C2     H2      1.090   .     S
C2     C3      1.390   .     S
C3     H3      1.086   .     S
C3     C4      1.406   .     D
C4     C5      1.413   .     S
C4     O2      1.352   .     S
C5     H5      1.088   .     S
C5     C6      1.381   .     D
C6     H6      1.090   .     S
O2     C8      1.452   .     S
C8     H8A     1.099   .     S
C8     H8C     1.100   .     S
C8     C9      1.510   .     S
C9     H8      1.097   .     S
C9     H9      1.096   .     S
C9     H10     1.095   .     S
